# Supplementary material for: Spatial Distribution Patterns and Driving Factors of Plant Biomass and Leaf N, P Stoichiometry on the Loess Plateau of China
Source: Plants (Basel). 2021 Nov 9;10(11):2420. doi: 10.3390/plants10112420 (PMC8625930; doi:10.3390/plants10112420)
Supplement: Supplementary file 1 [file plants-10-02420-s001.zip]

Archive with 1 entries (1 files):
- plants-1426824-supplementary.pdf
